# Supplementary material for: Scalable agroinfiltration-based production of SARS-CoV-2 antigens for use in diagnostic assays and subunit vaccines
Source: PLoS One. 2022 Dec 14;17(12):e0277668. doi: 10.1371/journal.pone.0277668 (PMC9749978; doi:10.1371/journal.pone.0277668)
Supplement: S1 Data — (XLSX) [file pone.0277668.s002.xlsx]

## Sheet: ELISA Instrum. Set Up Parameter
Software Version	3.10.06
Protocol File Path:
Plate Number
Reader Type:	Synergy Neo2
Reader Serial Number:	21022527
Reading Type	Reader
Procedure Details
Plate Type	96 WELL PLATE	OR	384 WELL PLATE
Eject plate on completion
Read	Luminescence Endpoint
	Full Plate
	Integration Time: 0:00.20 (MM:SS.ss)
	Filter Set 1
	Emission: Full light
	Optics: Top, Gain: 135
	Read Speed: Normal, Delay: 0 msec
	Extended Dynamic Range
	Read Height: 1 mm

## Sheet: Fig 2A
Sheet: Figure 2A
Description: Biochemical evaluation of plant-expressed RBD by circular dichroism (CD). Spectral profiles of mammalian standard and plant expressed RBD in PBS buffer pH 7.4 at 37oC (200-250 nm). Molar ellipticity values expressed as De (M-1 cm-1) measured for different RBD proteins in solution (see experimental for further details). Data is shown between 200 and 250 nm range.
	Antigen Evaluated
Wavelength (nm)	Plant RBD	Mammalian RBD
	De (M-1 cm-1)	De (M-1 cm-1)
200	-1.023	-1.0238
201	-1.2161	-1.288
202	-1.3734	-1.5347
203	-1.5288	-1.7281
204	-1.6581	-1.87
205	-1.7427	-1.9875
206	-1.8103	-2.1053
207	-1.8317	-2.1575
208	-1.8043	-2.1882
209	-1.755	-2.2086
210	-1.6877	-2.1868
211	-1.6165	-2.1132
212	-1.5579	-2.0257
213	-1.4911	-1.9612
214	-1.436	-1.9052
215	-1.3702	-1.8421
216	-1.2919	-1.7776
217	-1.2169	-1.7271
218	-1.1552	-1.649
219	-1.0968	-1.5731
220	-1.0644	-1.5037
221	-1.032	-1.4159
222	-0.9962	-1.315
223	-0.9562	-1.202
224	-0.8903	-1.076
225	-0.7963	-0.95
226	-0.71	-0.8365
227	-0.6224	-0.743
228	-0.5387	-0.6623
229	-0.4811	-0.5762
230	-0.4277	-0.5072
231	-0.3759	-0.4467
232	-0.3387	-0.3729
233	-0.3055	-0.3113
234	-0.2665	-0.2829
235	-0.2541	-0.2314
236	-0.2431	-0.192
237	-0.2216	-0.1833
238	-0.2097	-0.1772
239	-0.201	-0.1435
240	-0.1759	-0.1365
241	-0.1539	-0.1275
242	-0.1367	-0.098
243	-0.1134	-0.068
244	-0.0982	-0.0505
245	-0.0822	-0.0212
246	-0.0617	-0.0151
247	-0.0524	-0.0118
248	-0.0411	0.0101
249	-0.0274	0.0112
250	-0.0151	-0.0013

## Sheet: Fig 2B
Sheet	Figure 2B
Description	Secondary structure content in percentage calculated for mammalian and plant derived RBD in PBS buffer pH 7.4 at 37ºC (200-250 nm).
		Secondary structure (%)a	Mammalian RBD Standard	Plant
		Helix	13.9	8
		Antiparallel	29.3	31.2
		Parallel	2.3	2.1
		Turn	11.7	13.5
		Others	42.8	46
		a Content was calculated using BeStSel analysis server by direct analysis of the raw data (mDeg) from the CD system. Molecular weights were considered as 35 kDa.

## Sheet: Fig 4A
Sheet	Fig4A	Evaluation of plant-expressed RBD protein functionality, folding and binding kinetics
Description	Indirect ELISA demonstrating binding kinetics of soluble human ACE2 to immobilized mammalian RBD and plant RBD.									This assay is representative of technical triplicates or quadruplicates					(Raw and processed data presented)
	Antigen Evaluated
Sample Evaluated	Mammalian RBD								PlantRBD
ACE-2 Concentration [nM]	Raw Value				Blank Adjusted Value				Raw Value				Blank Adjusted Value
0.182	138257	111423	83675	127644	128717	101883	74135	118104	86873	92813	88946	85908	67137.5	86323.7	82456.7	79418.7
0.363	268973	167575	175369	196157	259433	158035	165829	186617	157193	160698	161826	157525	137458	154209	155337	151036
0.727	493787	443655	389944	345361	484247	434115	380404	335821	302233	302070	294505	264061	282498	295581	288016	257572
1.453	946017	912483	596219	730570	936477	902943	586679	721030	655671	619839	579055	569923	635936	613350	572566	563434
2.906	1726634	1395904	1426163	2094924	1717094	1386364	1416623	2085384	1068672	1118982	1116935	938705	1.04894e+06	1.11249e+06	1.11045e+06	932216
5.813	3023316	2697849	2198393	2464673	3013776	2688309	2188853	2455133	1750783	1879095	1886197	1622665	1.73105e+06	1.87261e+06	1.87971e+06	1.61618e+06
11.625	4354503	4293004	3776941	4273354	4344963	4283464	3767401	4263814	2681516	2723181	2716722	2546014	2.66178e+06	2.71669e+06	2.71023e+06	2.53952e+06
23.25	5301291	5125699	5147099	5093218	5291751	5116159	5137559	5083678	3415050	3282786	3328728	2951047	3.39531e+06	3.2763e+06	3.32224e+06	2.94456e+06
46.5	5542475	5535060	5188852		5532935	5525520	5179312		4207476	3713555	3776655	3721965	4.18774e+06	3.69382e+06	3.77017e+06	3.71548e+06
93	5634871	5791121	5478311	5571885	5625331	5781581	5562345	5468771	4243872	3919945	4014531	3605110	4.22414e+06	3.91346e+06	4.00804e+06	3.59862e+06
186	5547664	5429774	5571885	5478311	5538124	5420234	5562345	5468771	4553172	4019863	4451814	4036538	4.53344e+06	4.01337e+06	4.44532e+06	4.03005e+06

## Sheet: Fig4B
Sheet	Fig4B	Evaluation of plant-expressed RBD protein functionality, folding and binding kinetics
Description	Binding and recognition of immobilized mammalian and plant produced RBD by IgG, IgM and IgA polyclonal antibodies in sera of pooled naïve (unvaccinated, uninfected individuals; n>100), pooled convalescent (pooled Conv.) (n>100), convalescent and vaccinated with one dose (Conv. + 1 dose), convalescent and vaccinated with two doses (Conv. + 2 dose), vaccinated with one dose (1 dose), vaccinated wit…
		Antigen Evaluated
Sample Evaluated		Mammalian RBD								PlantRBD
		Raw Value				Blank Adjusted Value				Raw Value				Blank Adjusted Value
Pooled Naive		20260.5	19914.5	18430.5	21140.5	20876	20530	19046	21756	95972.8	89249.8	90195.8	92257.8	98234	91511	92457	94519
Pooled Conv.		2.01895e+06	1.99836e+06	1.99299e+06	1.9311e+06	2019562	1998977	1993610	1931718	1.91784e+06	1.88994e+06	1.92005e+06	1.83095e+06	1920100	1892198	1922314	1833209
Conv.		513066	834642	827614	811910	513681	835257	828229	812526	602948	515513	585586	594856	605209	517774	587847	597117
Conv. + 1 Dose		2.12543e+06	2.17604e+06	113266	672246	2126048	2176656	113881	672862	2.0915e+06	2.15746e+06	2.10261e+06		2093760	2159718	2104869
Conv. + 2 Dose			2.22381e+06	1.85363e+06	1.96611e+06		2224421	1854243	1966723	2.01692e+06	2.10529e+06	2.0286e+06		2019177	2107547	2030865
1 Dose			907642	262956	948714		908257	263572	949330	293643	491399	55138.8		295904	493660	57400
2 Dose			1.71034e+06	39805.5	1.45605e+06		1710959	40421	1456666	1.95519e+06	2.00688e+06	25561.8		1957455	2009142	27823
Naive		30280.5	15186.5	5279.5	9020.5	30896	15802	5895	9636	2918.75	892.75	21263.8	1604.75	5180	3154	23525	3866

## Sheet: Fig4C-D
Sheet	Fig4C-D	Evaluation of plant-expressed RBD protein functionality, folding and binding kinetics
Description	Binding and recognition of immobilized mammalian and plant produced RBD by conformation dependant monoclonal IgG, IgM and IgA CR3022 antibodies and (D) their half-maximal inhibitory dilution (ID50) values.
Figure 4C
	Antigen Evaluated
Sample Evaluated	Mammalian RBD		Plant RBD
CR3022 (dilution factor)	Raw Value	Blank Adjusted Value	Raw Value	Blank Adjusted Value
0.0005	1490249	1.48963e+06	1140218	1.13796e+06
0.00025	1725055	1.72444e+06	1134577	1.13232e+06
0.000125	1737801	1.73719e+06	955191	952930
6.25e-05	1730964	1.73035e+06	851456	849195
3.125e-05	1351494	1.35088e+06	743217	740956
1.5625e-05	834511	833896	570822	568561
7.8125e-06	483856	483240	310779	308518
1.5106e-06	121841	121226	85291	83029.8
Figure 4D
	Antigen Evaluated
Sample Evaluated	Mammalian RBD	Plant RBD
IgG	1.184e-05	1.934e-05
IgA	3.415e-05	6.929e-05
IgM	3.974e-05	4.496e-05

## Sheet: Fig4E
Sheet	Fig4E	Evaluation of plant-expressed RBD protein functionality, folding and binding kinetics
Description	Relative inhibition percentage of anti-SARS-CoV-2 neutralizing antibodies in blocking immobilized mammalian and plant produced RBD from binding to soluble ACE2 by snELISA. This assay is representative of technical triplicates or quadruplicates and presented as mean standard deviation.
Sample Evaluated	Plant RBD
	Pooled Conv.								Conv.								Conv. + 1 Dose								Conv. + 2 Dose								1 Dose								2 Dose
Sera Dilution	Raw Value				% Inhibition Value				Raw Value				% Inhibition Value				Raw Value				% Inhibition Value				Raw Value				% Inhibition Value				Raw Value				% Inhibition Value				Raw Value				% Inhibition Value
1	65988	87396	174865	70928	87.1314	94.7803	95.1438	93.5684	541444	599067	625256	479853	53.9863	64.6868	60.1542	55.9136	33360	34325	40610	33592	97.0114	97.5279	97.545	97.474	40882	61538	101606	78443		94.2272	96.9914	95.4713	343488	340609	263753	320693	80.59	76.3996	74.7221	74.934	213407	200379	305184	305753	77.541	77.4991	84.295	85.2538
0.2	158619	235490	220017	239404	83.8086	82.3818	88.327	82.6699	634187	556078	672490	572068	50.5103	57.9005	53.3291	59.0773	52256	37151	46027	38744	96.6128	97.1488	96.1544	97.266	51514	39867	54598	39120	95.982	97.1211	96.209	97.0661	853887	776723	788113	740730	42.0014	45.4884	37.161	42.8396	226279	244527	288587	230851	78.7624	83.0113	83.3477	82.0048
0.04	661301	575365	806830	639718	40.624	52.922	51.3337	57.6579	1065478	883696	1189229	1034885	12.4826	23.841	21.5896	34.9673	60774	58794	50732	36809	96.2665	97.2912	95.5275	95.6732	129588	45822	38476	45625	97.1685	96.6424		96.6279	1400614	1331828	1374233	1080104	0	20.5133	0	1.98847	379039	368397	393050	365162	71.0748	73.1271	72.1059	72.889
0.008	1135280	986863	1216639	900608	10.4654	33.7227	16.4528	27.375	1571030	1110668	1607657	1473926		0	0	18.264	142985	102421	130842	125817	90.3711	90.7409	89.4775	92.4627	120770	113499	112364		91.7309		91.1123	91.6474	1449272	1591594	1432705	1330794	0	2.06457	0	0	835073	788497	823121	840388	39.4251	38.1544	38.5455	41.9731
0.0016	1379885	1449698	1513556	1353688	0	0.379756	0	0	1289533	1490704	1346404	1041060	0.915799	0.379756	5.10103	0	606561	581069	402449	710908	70.3831	47.683	55.3621	57.2381	711285	736353	640529	774504	52.8624	43.0029	47.6553	45.8105		1213962	1042978	979187	23.2454	27.9399		10.6624	1108147	1158087	1082967	1293791	20.3026		18.4495	14.7744
0.00032	1336561	1393691	1281935	1167352	5.66018		1.64016	0	1229646	1048778	1358140	1151032	0.052126	15.2936	9.50822	0	1002357	1218292	970013	1008670	28.6151	25.7702	26.2348	10.3438	1115179	1036530	914613	1110556		18.2723	17.932	23.72	1346160	1454379	1098954	1074711	19.1261	20.9102	0.933755		1236542	1371935	1232822	1336937	9.27449	1.61249	9.00073	0
6.4e-05	1314844	1281353	1371725	1236894	0		3.23835	5.70301	1266791	1153165	1270543	1221465	6.49854	10.1103	6.77466		1383795	1201436	1197410	1334211	11.8805	1.8131	0	11.5842	1262027	1017315	1025886	1251509	24.5033	7.89929	7.12525	25.134	1255212	1235978	1047234	1424647		0	7.62678	9.04224	1294960	1389849	1041335	1582032		0	4.70165	0
Sample Evaluated	Mammalian RBD
	Pooled Conv.								Conv.								Conv. + 1 Dose								Conv. + 2 Dose								1 Dose								2 Dose
Sera Dilution	Raw Value				% Inhibition Value				Raw Value				% Inhibition Value				Raw Value				% Inhibition Value				Raw Value				% Inhibition Value				Raw Value				% Inhibition Value				Raw Value				% Inhibition Value
1	138257	111423	83675	127644	91.8312	78.5983	93.0921	76.3267	208593	714842	246666	646249	83.163	83.4073	79.7461	83.2696	144015	48502	135335	6366	95.5181	99.7892	95.2307	98.3938	48717	54710	35066	76321	98.8387	97.4725	98.3866	98.1882	611589	505194	508412	501035	83.163	83.4073	79.7461	83.2696	485582	472774	524467	569096	82.6313	81.1533	83.9191	84.3432
0.2	268973	167575	175369	196157	64.4907	70.2461	30.278	64.7312	2105333	1064982	1072242	898452	57.3456	62.1541	56.1696	55.4915	22129	25671	103221	30571	96.5816	98.9876	99.2672	99.1499	23737	37881	16748	25635	99.4454	99.1511	99.2139	98.7455	1323508	1343984	1287997	1142800	57.3456	62.1541	56.1696	55.4915	234359	257750	148217	229738	95.0915	92.3918	92.2388	91.4641
0.04	493787	443655	389944	345361	0	0	0	0	3368846	3719847	4287756	3860875		14.5802	15.1647		83609	64221	71729	92753	97.6246	96.9283	97.2311	97.8732	61195	52678	105007	60595	96.5225	97.9933	97.9734	98.2555	2561697	3026300	3027632	2579346	15.1647	14.5802			562901	734946	544077	616848	81.9819	79.572	81.3585	75.6609
0.008	946017	912483	596219	730570	0	0	2.67102		3688735	2938958	4171341	2584357	3.46814	6.93952	0.503558	0	924549	891809	1226814	842337	59.3718	72.1045	69.3819	70.4661	1006943	1796540	1136817	972857	62.3522	67.7821	66.6532	40.5043	3004407	3125559	2914888	2810066	3.46814	6.93952	0.503558	0	2157958	2599994	2053630	2112667	31.9903	30.0352	28.5353
0.0016	1726634	1395904	1426163	2094924	2.42758	0	0	0	3529965	3183225	3468006	2946309	0	5.99893	2.15493	8.77853	2647325	2431931	2457276	2501982	18.6228	17.1423	12.329	19.4621	2514589	2652708	2543667	2373876	15.7618	21.3847	16.7248	12.1507	2954542	2754535	3058046	2838468	2.15493	8.77853	0	5.99893	2749508	2833109	2857377	2844308	5.37273	5.80553	8.94501	6.1764
0.00032	3023316	2697849	2198393	2464673	0	0	0	0	3382890	3071075	3306669	3252864	3.0514	5.30861	5.25423		2971253	2748365	2974716		1.60151	8.98286	1.48683		2806468	2595805	3017222	2569759	0.0791658	14.8977	7.05867	14.0352	2954542	2754535	3058046	2838468	3.0514	5.30861	2.15493	8.77853	2773876	2776125	2943691	2972780	2.51428	1.55094	8.13801	8.06353
6.4e-05	4354503	4293004	3776941	4273354	0	0	0	0	3005645	3075860	3026200	2869815	11.0258	15.3663	6.92769	13.168	2721288	3014266	2925187	2853183	3.12707	5.51162	1.60151	8.98286	2976382	2657271	2844927	2799485	5.78503	7.28993	1.43166		2860955	2654950	2927472	2859313	5.25423	3.0514	5.30861	13.168	2499703	2648428	2662313	2443960	11.8326	19.0638	17.2178	12.2925

## Sheet: Fig4F
Sheet	Fig4F	Evaluation of plant-expressed RBD protein functionality, folding and binding kinetics
Description		Reciprocal ID50 values from hrafor mammalian- and plant-expressed RBD.
		Antigen Evaluated
Sample Evaluated		Mammalian RBD	Plant RBD
Pooled Conv.		0.0593	0.0337
Conv.		0.1873	0.0553
Conv. + 1 Dose		0.0049	0.0012
Conv. + 2 Dose		0.0057	0.002
1 Dose		0.1373	0.2001
2 Dose		0.0131	0.0085
